# Supplementary material for: A special satellite-like RNA of a novel hypovirus from Pestalotiopsis fici broadens the definition of fungal satellite
Source: PLoS Pathog. 2023 Jun 7;19(6):e1010889. doi: 10.1371/journal.ppat.1010889 (PMC10281576; doi:10.1371/journal.ppat.1010889)
Supplement: S1 Table — (XLSX) [file ppat.1010889.s001.xlsx]

## Sheet: Sheet1
Primer Name	Oligonucleotide sequence (5′- 3′)	Usage
ITS1	TCCGTAGGTGAACCTGCGG	For Ribosomal RNA ITS region of Pestalotiopsis spp.
ITS4	TCCTCCGCTTATTGATATGC
05RACE-3RT	CGATCGATCATGATGCAATGCNNNNNN	For random cloning of PfHV1
05RACE-3	CGATCGATCATGATGCAATGC
PC3-T7loop	GGATCCCGGGAATTCGGTAATACGACTCACTATATTTTTATAGTGAGTCGTATTA	For RLM-RACE of PfHV1
PC2	CCGAATTCCCGGGATCC
PfHV1-5RACE	CTGTCAAAGCCACGGTC	For terminal cloning of PfHV1
PfHV1-3RACE	ATTTCCCAGGCTCATGCGAT
PfHV1-1F	TTCGATTTCAACGCCAGGTC	For PfHV1 Northern blot probe 1
PfHV1-1R	GCCGGGTCTATCGTCTTTTC
PfHV1-dsRNA3F1	TTTGACTCGTGGTCTTCTGA	For PfHV1 Northern blot probe 2
PfHV1-dsRNA3R1	CGCCAACCTGTGAGGAAA
PfHV1-dsRNA3F2	CAAATCATCGTTCGGGCATG	For PfHV1 Northern blot probe 3
PfHV1-dsRNA3R2	CTGGAATCACATCTTATCGTTACT
