# Supplementary material for: A special satellite-like RNA of a novel hypovirus from Pestalotiopsis fici broadens the definition of fungal satellite
Source: PLoS Pathog. 2023 Jun 7;19(6):e1010889. doi: 10.1371/journal.ppat.1010889 (PMC10281576; doi:10.1371/journal.ppat.1010889)
Supplement: S2 Table — (XLSX) [file ppat.1010889.s002.xlsx]

## Sheet: Sheet1
Description	Scientific Name	Max Score	Total Score	Query Cover	E value	Per. Ident	Acc. Len	Accession
polyprotein [Fusarium sacchari hypovirus 1]	Fusarium sacchari hypovirus 1	2510	2703	0.87	0	0.551	4257	QIQ28422.1
polyprotein [Apis hypovirus 1]	Apis hypovirus 1	2483	2717	0.87	0	0.54	4256	UCR92523.1
polyprotein [Wuhan insect virus 14]	Wuhan insect virus 14	2482	2804	0.96	0	0.5513	3818	YP_009342443.1
polyprotein [Apis hypovirus 3]	Apis hypovirus 3	2416	2663	0.87	0	0.5474	3383	UCR92525.1
polyprotein [Apis hypovirus 2]	Apis hypovirus 2	2409	2635	0.92	0	0.5445	3525	UCR92524.1
polyprotein [Alternaria alternata hypovirus 1]	Alternaria alternata hypovirus 1	2241	2414	0.88	0	0.5025	4228	QFR36339.1
polyprotein [Trichoderma asperellum hypovirus 1]	Trichoderma asperellum hypovirus 1	1814	1814	0.7	0	0.4418	4176	AZT88614.1
polyprotein [Botrytis cinerea hypovirus 2]	Botrytis cinerea hypovirus 2	1773	1773	0.71	0	0.4258	4199	QJT73706.1
RNA-dependent RNA polymerase [Macrophomina phaseolina hypovirus 2]	Macrophomina phaseolina hypovirus 2	1725	1931	0.9	0	0.4267	4111	QOE55583.1
polyprotein [Sclerotinia sclerotiorum hypovirus 9]	Sclerotinia sclerotiorum hypovirus 9	1697	1697	0.7	0	0.4143	4196	UCR95333.1
