# Supplementary material for: A special satellite-like RNA of a novel hypovirus from Pestalotiopsis fici broadens the definition of fungal satellite
Source: PLoS Pathog. 2023 Jun 7;19(6):e1010889. doi: 10.1371/journal.ppat.1010889 (PMC10281576; doi:10.1371/journal.ppat.1010889)
Supplement: S3 Table — (XLSX) [file ppat.1010889.s003.xlsx]

## Sheet: Sheet1
Position(nts)	Sequence	IRESite Id	E-value
48-59	ugagucacugca	637 EV71_1-748 IRES	9.3
56-66	ugcacuuucag	81 UNR IRES	31
118-130	ugacucguggucu	578 plasmid pSV-CAT/FeLV-Notch2-1_814/LUC with functional FeLV-Notch2_1-814 IRES from FeLV-Notch2 virus	2.8
136-146	ccguggcuuug	598 PV_type3_Leon IRE	31
154-164	uguucccuuca	491 AQP4 IRES	31
181-191	ucaucguucgg	436 PITSLRE_p58 IRES	31
193-204	caugaauguuug	291 NDST4S IRES	9.3
227-237	ggaaagauaac	629 TFIID IRES	31
235-247	aaccuccucaaac	470 plasmid pstemRvegfF with functional VEGF IRES from VEGF gene	2.8
